# Supplementary material for: Identification of highly potent α-glucosidase inhibitory and antioxidant constituents from Zizyphus rugosa bark: enzyme kinetic and molecular docking studies with active metabolites
Source: Pharm Biol. 2017 Mar 21;55(1):1436–41. doi: 10.1080/13880209.2017.1304426 (PMC6130710; doi:10.1080/13880209.2017.1304426)
Supplement: Santi_Tip-Pyang_et_al_supplemental_content.zip [file IPHB_A_1304426_SM2415.zip]

Archive with 1 entries (1 files):
- Santi Tip-Pyang et al supplemental content.pdf
